# Supplementary material for: Clostridium butyricum Prazmowski can degrade and utilize resistant starch via a set of synergistically acting enzymes
Source: mSphere. 2023 Dec 22;9(1):e00566-23. doi: 10.1128/msphere.00566-23 (PMC10826348; doi:10.1128/msphere.00566-23)
Supplement: Supplemental methods — Description of the media used. [file msphere.00566-23-s0002.xlsx]

## Sheet: Legend
This file contains the recipe for the RUM broth that was used throughout the experiments described in this paper for the growth of Clostridium butyricum.

## Sheet: RUM Reduced Prot
2x RUM Broth Reduced Protein (100 mL)
Component	Volume/Weight (100 mL)
K+/Na+ Salts (20x)	10 mL
MgSO4 (200x)	1 mL
CaCl2 Solution (200x)	1 mL
Vitamin Mix (200x)	1 mL
RUM Vitamin Mix (200x)	1 mL
Hematin/L-Histidine	1.6 mL
Casitone/Peptone/Tryptone	0.4 g
Yeast Extract	0.4 g
Sodium Bicarbonate	0.8 g
L-Cysteine	0.2 g
Ammonium sulfate	0.18 g
Acetic acid	366 µL
Propionic acid	134 µL
Resazurin	0.1 mg
H2O to 100 mL, filter sterilize
20 x K+/Na+ Salts Mix
Add in this order; allow each to dissolve
Component	Volume/Weight
K2HPO4	4.5 g
KH2PO4	4.5 g
NaCl	9.0 g
Dissolve in 500 mL H2O and filter sterilize
Store at RT.
20 x MgSO4 Solution
Component	Volume/Weight
MgSO4	1.8 g
Dissolve in 100 mL H2O and filter sterilize. Store at RT.
200 x CaCl2 Solution
Component	Volume/Weight
CaCl2 bihydrate	2.38 g
Dissolve in 100 mL H2O and filter sterilize. Store at RT.
200 x Vitamin Mix
Component	Volume/Weight
biotin	2 mg
cobalamin	2 mg
p-amino benzoic acid	6 mg
folic acid	10 mg
pyridoxamine	30 mg
thiamine	10 mg
riboflavin	10 mg
Dissolve in 100 mL H2O and filter sterilize
Wrap in foil to protect light sensitive cmpds.
Store at 4 C
200x RUM Vitamin Mix
Component	Volume/Weight
pantothenate	20 mg
nicotinamide	20 mg
folinic acid	2 mg
Dissolve in 100 mL H2O and filter sterilize
Wrap in foil to protect light sensitive cmpds.
Store at 4 C
Hematin/L-Histidine
Component	Volume/Weight
L-Histidine	1.24 g
Dissolve in 39 mL H2O
hematin	48 mg
Dissolve in 0.5 mL 1 M NaOH
Neutralize with 0.5 mL 1 M HCl
Add hematin soln. to L-His soln
Adjust pH to 8.0
Store in 5.0 mL conical tube, wrapped in foil
Store at 4 C
