# Supplementary material for: Clostridium butyricum Prazmowski can degrade and utilize resistant starch via a set of synergistically acting enzymes
Source: mSphere. 2023 Dec 22;9(1):e00566-23. doi: 10.1128/msphere.00566-23 (PMC10826348; doi:10.1128/msphere.00566-23)
Supplement: Supplemental statistics — P-values for all statistical comparisons in Fig. 7. [file msphere.00566-23-s0003.xlsx]

## Sheet: Legend
This file contains the results for the statistical tests for the enzyme synergy experiments presented in Figure 7 of the main text. Note that CB1 is equivalent to Amy13A, CB2 is equivalent to Amy13B, CB3 is equivalent to Pul13A and CB4 is equivalent to Amy13C. CS is corn starch, PS is potato starch, VF is Versafibe and HM is HiMaize260. Adjusted P-values are adjusted by the B-H FDR method.

## Sheet: Row1_VF
Tukey Simultaneous Tests for Differences of Means
Difference of Levels	Difference of Means	SE of Difference	95% CI	T-Value	Adj. P-Value
CB2_VF - CB1_VF	0.939	0.241	(0.053, 1.825)	3.9	0.02986
CB3_VF - CB1_VF	-0.569	0.241	(-1.456, 0.317)	-2.37	0.55392
CB4_VF - CB1_VF	0	0.241	(-0.886, 0.886)	0	1
CB1+2_VF - CB1_VF	0.612	0.241	(-0.274, 1.499)	2.55	0.44045
CB1+3_VF - CB1_VF	2.256	0.241	(1.370, 3.142)	9.38	4e-05
CB1+4_VF - CB1_VF	0.612	0.241	(-0.274, 1.499)	2.55	0.44045
CB2+3_VF - CB1_VF	1.687	0.241	(0.801, 2.573)	7.01	5e-05
CB2+4_VF - CB1_VF	2.331	0.241	(1.445, 3.218)	9.69	4e-05
CB3+4_VF - CB1_VF	1.784	0.241	(0.897, 2.670)	7.42	5e-05
CB1+2+3_VF - CB1_VF	3.159	0.241	(2.273, 4.045)	13.13	4e-05
CB1+2+4_VF - CB1_VF	2.686	0.241	(1.800, 3.572)	11.17	4e-05
CB1+3+4_VF - CB1_VF	2.149	0.241	(1.263, 3.035)	8.93	4e-05
CB2+3+4_VF - CB1_VF	1.805	0.241	(0.919, 2.691)	7.5	5e-05
all4_VF - CB1_VF	1.687	0.241	(0.801, 2.573)	7.01	5e-05
CB3_VF - CB2_VF	-1.508	0.241	(-2.395, -0.622)	-6.27	0.0001
CB4_VF - CB2_VF	-0.939	0.241	(-1.825, -0.053)	-3.9	0.02986
CB1+2_VF - CB2_VF	-0.327	0.241	(-1.213, 0.559)	-1.36	0.98531
CB1+3_VF - CB2_VF	1.317	0.241	(0.431, 2.203)	5.48	0.00053
CB1+4_VF - CB2_VF	-0.327	0.241	(-1.213, 0.559)	-1.36	0.98531
CB2+3_VF - CB2_VF	0.748	0.241	(-0.138, 1.634)	3.11	0.17125
CB2+4_VF - CB2_VF	1.392	0.241	(0.506, 2.279)	5.79	0.00025
CB3+4_VF - CB2_VF	0.844	0.241	(-0.042, 1.731)	3.51	0.07416
CB1+2+3_VF - CB2_VF	2.22	0.241	(1.334, 3.106)	9.23	4e-05
CB1+2+4_VF - CB2_VF	1.747	0.241	(0.861, 2.633)	7.26	5e-05
CB1+3+4_VF - CB2_VF	1.21	0.241	(0.324, 2.096)	5.03	0.00168
CB2+3+4_VF - CB2_VF	0.866	0.241	(-0.020, 1.752)	3.6	0.06072
all4_VF - CB2_VF	0.748	0.241	(-0.138, 1.634)	3.11	0.17125
CB4_VF - CB3_VF	0.569	0.241	(-0.317, 1.456)	2.37	0.55392
CB1+2_VF - CB3_VF	1.182	0.241	(0.296, 2.068)	4.91	0.00228
CB1+3_VF - CB3_VF	2.826	0.241	(1.940, 3.712)	11.75	4e-05
CB1+4_VF - CB3_VF	1.182	0.241	(0.296, 2.068)	4.91	0.00228
CB2+3_VF - CB3_VF	2.256	0.241	(1.370, 3.142)	9.38	4e-05
CB2+4_VF - CB3_VF	2.901	0.241	(2.015, 3.787)	12.06	4e-05
CB3+4_VF - CB3_VF	2.353	0.241	(1.467, 3.239)	9.78	4e-05
CB1+2+3_VF - CB3_VF	3.728	0.241	(2.842, 4.614)	15.5	4e-05
CB1+2+4_VF - CB3_VF	3.256	0.241	(2.369, 4.142)	13.53	4e-05
CB1+3+4_VF - CB3_VF	2.718	0.241	(1.832, 3.604)	11.3	4e-05
CB2+3+4_VF - CB3_VF	2.374	0.241	(1.488, 3.261)	9.87	4e-05
all4_VF - CB3_VF	2.256	0.241	(1.370, 3.142)	9.38	4e-05
CB1+2_VF - CB4_VF	0.612	0.241	(-0.274, 1.499)	2.55	0.44045
CB1+3_VF - CB4_VF	2.256	0.241	(1.370, 3.142)	9.38	4e-05
CB1+4_VF - CB4_VF	0.612	0.241	(-0.274, 1.499)	2.55	0.44045
CB2+3_VF - CB4_VF	1.687	0.241	(0.801, 2.573)	7.01	5e-05
CB2+4_VF - CB4_VF	2.331	0.241	(1.445, 3.218)	9.69	4e-05
CB3+4_VF - CB4_VF	1.784	0.241	(0.897, 2.670)	7.42	5e-05
CB1+2+3_VF - CB4_VF	3.159	0.241	(2.273, 4.045)	13.13	4e-05
CB1+2+4_VF - CB4_VF	2.686	0.241	(1.800, 3.572)	11.17	4e-05
CB1+3+4_VF - CB4_VF	2.149	0.241	(1.263, 3.035)	8.93	4e-05
CB2+3+4_VF - CB4_VF	1.805	0.241	(0.919, 2.691)	7.5	5e-05
all4_VF - CB4_VF	1.687	0.241	(0.801, 2.573)	7.01	5e-05
CB1+3_VF - CB1+2_VF	1.644	0.241	(0.758, 2.530)	6.83	6e-05
CB1+4_VF - CB1+2_VF	0	0.241	(-0.886, 0.886)	0	1
CB2+3_VF - CB1+2_VF	1.074	0.241	(0.188, 1.961)	4.47	0.00731
CB2+4_VF - CB1+2_VF	1.719	0.241	(0.833, 2.605)	7.15	5e-05
CB3+4_VF - CB1+2_VF	1.171	0.241	(0.285, 2.057)	4.87	0.00257
CB1+2+3_VF - CB1+2_VF	2.546	0.241	(1.660, 3.432)	10.59	4e-05
CB1+2+4_VF - CB1+2_VF	2.074	0.241	(1.188, 2.960)	8.62	4e-05
CB1+3+4_VF - CB1+2_VF	1.536	0.241	(0.650, 2.423)	6.39	8e-05
CB2+3+4_VF - CB1+2_VF	1.193	0.241	(0.307, 2.079)	4.96	0.00203
all4_VF - CB1+2_VF	1.074	0.241	(0.188, 1.961)	4.47	0.00731
CB1+4_VF - CB1+3_VF	-1.644	0.241	(-2.530, -0.758)	-6.83	6e-05
CB2+3_VF - CB1+3_VF	-0.569	0.241	(-1.456, 0.317)	-2.37	0.55392
CB2+4_VF - CB1+3_VF	0.075	0.241	(-0.811, 0.961)	0.31	1
CB3+4_VF - CB1+3_VF	-0.473	0.241	(-1.359, 0.413)	-1.97	0.80194
CB1+2+3_VF - CB1+3_VF	0.903	0.241	(0.016, 1.789)	3.75	0.04281
CB1+2+4_VF - CB1+3_VF	0.43	0.241	(-0.456, 1.316)	1.79	0.88555
CB1+3+4_VF - CB1+3_VF	-0.107	0.241	(-0.994, 0.779)	-0.45	1
CB2+3+4_VF - CB1+3_VF	-0.451	0.241	(-1.337, 0.435)	-1.88	0.84676
all4_VF - CB1+3_VF	-0.569	0.241	(-1.456, 0.317)	-2.37	0.55392
CB2+3_VF - CB1+4_VF	1.074	0.241	(0.188, 1.961)	4.47	0.00731
CB2+4_VF - CB1+4_VF	1.719	0.241	(0.833, 2.605)	7.15	5e-05
CB3+4_VF - CB1+4_VF	1.171	0.241	(0.285, 2.057)	4.87	0.00257
CB1+2+3_VF - CB1+4_VF	2.546	0.241	(1.660, 3.432)	10.59	4e-05
CB1+2+4_VF - CB1+4_VF	2.074	0.241	(1.188, 2.960)	8.62	4e-05
CB1+3+4_VF - CB1+4_VF	1.536	0.241	(0.650, 2.423)	6.39	8e-05
CB2+3+4_VF - CB1+4_VF	1.193	0.241	(0.307, 2.079)	4.96	0.00203
all4_VF - CB1+4_VF	1.074	0.241	(0.188, 1.961)	4.47	0.00731
CB2+4_VF - CB2+3_VF	0.645	0.241	(-0.241, 1.531)	2.68	0.36203
CB3+4_VF - CB2+3_VF	0.097	0.241	(-0.789, 0.983)	0.4	1
CB1+2+3_VF - CB2+3_VF	1.472	0.241	(0.586, 2.358)	6.12	0.00013
CB1+2+4_VF - CB2+3_VF	0.999	0.241	(0.113, 1.885)	4.15	0.01617
CB1+3+4_VF - CB2+3_VF	0.462	0.241	(-0.424, 1.348)	1.92	0.82507
CB2+3+4_VF - CB2+3_VF	0.118	0.241	(-0.768, 1.004)	0.49	1
all4_VF - CB2+3_VF	0	0.241	(-0.886, 0.886)	0	1
CB3+4_VF - CB2+4_VF	-0.548	0.241	(-1.434, 0.338)	-2.28	0.61219
CB1+2+3_VF - CB2+4_VF	0.827	0.241	(-0.059, 1.713)	3.44	0.08673
CB1+2+4_VF - CB2+4_VF	0.355	0.241	(-0.532, 1.241)	1.47	0.97091
CB1+3+4_VF - CB2+4_VF	-0.183	0.241	(-1.069, 0.703)	-0.76	0.99997
CB2+3+4_VF - CB2+4_VF	-0.526	0.241	(-1.413, 0.360)	-2.19	0.6698
all4_VF - CB2+4_VF	-0.645	0.241	(-1.531, 0.241)	-2.68	0.36203
CB1+2+3_VF - CB3+4_VF	1.375	0.241	(0.489, 2.261)	5.72	0.0003
CB1+2+4_VF - CB3+4_VF	0.903	0.241	(0.016, 1.789)	3.75	0.04281
CB1+3+4_VF - CB3+4_VF	0.365	0.241	(-0.521, 1.251)	1.52	0.96322
CB2+3+4_VF - CB3+4_VF	0.021	0.241	(-0.865, 0.908)	0.09	1
all4_VF - CB3+4_VF	-0.097	0.241	(-0.983, 0.789)	-0.4	1
CB1+2+4_VF - CB1+2+3_VF	-0.473	0.241	(-1.359, 0.413)	-1.97	0.80194
CB1+3+4_VF - CB1+2+3_VF	-1.01	0.241	(-1.896, -0.124)	-4.2	0.01446
CB2+3+4_VF - CB1+2+3_VF	-1.354	0.241	(-2.240, -0.468)	-5.63	0.00037
all4_VF - CB1+2+3_VF	-1.472	0.241	(-2.358, -0.586)	-6.12	0.00013
CB1+3+4_VF - CB1+2+4_VF	-0.537	0.241	(-1.423, 0.349)	-2.23	0.64116
CB2+3+4_VF - CB1+2+4_VF	-0.881	0.241	(-1.767, 0.005)	-3.66	0.05265
all4_VF - CB1+2+4_VF	-0.999	0.241	(-1.885, -0.113)	-4.15	0.01617
CB2+3+4_VF - CB1+3+4_VF	-0.344	0.241	(-1.230, 0.542)	-1.43	0.97734
all4_VF - CB1+3+4_VF	-0.462	0.241	(-1.348, 0.424)	-1.92	0.82507
all4_VF - CB2+3+4_VF	-0.118	0.241	(-1.004, 0.768)	-0.49	1
Individual confidence level = 99.91%

## Sheet: Row2_PS
Tukey Simultaneous Tests for Differences of Means
Difference of Levels	Difference of Means	SE of Difference	95% CI	T-Value	Adj. P-Value
CB2_PS - CB1_PS	-0.0698	0.0714	(-0.3329, 0.1933)	-0.98	0.99942
CB3_PS - CB1_PS	-0.3702	0.0714	(-0.6334, -0.1071)	-5.18	0.00113
CB4_PS - CB1_PS	-0.3702	0.0714	(-0.6334, -0.1071)	-5.18	0.00113
CB1+2_PS - CB1_PS	-0.1902	0.0714	(-0.4533, 0.0729)	-2.66	0.37177
CB1+3_PS - CB1_PS	0.2525	0.0714	(-0.0106, 0.5156)	3.54	0.07027
CB1+4_PS - CB1_PS	0.1558	0.0714	(-0.1073, 0.4189)	2.18	0.67453
CB2+3_PS - CB1_PS	-0.2847	0.0714	(-0.5478, -0.0216)	-3.99	0.02445
CB2+4_PS - CB1_PS	-0.0591	0.0714	(-0.3222, 0.2040)	-0.83	0.99991
CB3+4_PS - CB1_PS	-0.1128	0.0714	(-0.3759, 0.1503)	-1.58	0.95052
CB1+2+3_PS - CB1_PS	0.0483	0.0714	(-0.2148, 0.3115)	0.68	0.99999
CB1+2+4_PS - CB1_PS	0.3384	0.0714	(0.0753, 0.6016)	4.74	0.00361
CB1+3+4_PS - CB1_PS	0.1773	0.0714	(-0.0858, 0.4404)	2.48	0.48017
CB2+3+4_PS - CB1_PS	-0.1773	0.0714	(-0.4404, 0.0858)	-2.48	0.48017
all4_PS - CB1_PS	-0.0913	0.0714	(-0.3544, 0.1718)	-1.28	0.9914
CB3_PS - CB2_PS	-0.3004	0.0714	(-0.5635, -0.0373)	-4.21	0.0142
CB4_PS - CB2_PS	-0.3004	0.0714	(-0.5635, -0.0373)	-4.21	0.0142
CB1+2_PS - CB2_PS	-0.1203	0.0714	(-0.3834, 0.1428)	-1.68	0.92186
CB1+3_PS - CB2_PS	0.3223	0.0714	(0.0592, 0.5854)	4.51	0.00649
CB1+4_PS - CB2_PS	0.2256	0.0714	(-0.0375, 0.4887)	3.16	0.15523
CB2+3_PS - CB2_PS	-0.2149	0.0714	(-0.4780, 0.0482)	-3.01	0.20706
CB2+4_PS - CB2_PS	0.0107	0.0714	(-0.2524, 0.2739)	0.15	1
CB3+4_PS - CB2_PS	-0.043	0.0714	(-0.3061, 0.2201)	-0.6	1
CB1+2+3_PS - CB2_PS	0.1182	0.0714	(-0.1449, 0.3813)	1.65	0.93095
CB1+2+4_PS - CB2_PS	0.4083	0.0714	(0.1452, 0.6714)	5.72	0.0003
CB1+3+4_PS - CB2_PS	0.2471	0.0714	(-0.0160, 0.5102)	3.46	0.08294
CB2+3+4_PS - CB2_PS	-0.1074	0.0714	(-0.3706, 0.1557)	-1.5	0.96584
all4_PS - CB2_PS	-0.0215	0.0714	(-0.2846, 0.2416)	-0.3	1
CB4_PS - CB3_PS	0	0.0714	(-0.2631, 0.2631)	0	1
CB1+2_PS - CB3_PS	0.1801	0.0714	(-0.0830, 0.4432)	2.52	0.45571
CB1+3_PS - CB3_PS	0.6227	0.0714	(0.3596, 0.8858)	8.72	4e-05
CB1+4_PS - CB3_PS	0.526	0.0714	(0.2629, 0.7891)	7.37	5e-05
CB2+3_PS - CB3_PS	0.0855	0.0714	(-0.1776, 0.3486)	1.2	0.99535
CB2+4_PS - CB3_PS	0.3112	0.0714	(0.0480, 0.5743)	4.36	0.0097
CB3+4_PS - CB3_PS	0.2574	0.0714	(-0.0057, 0.5205)	3.6	0.06015
CB1+2+3_PS - CB3_PS	0.4186	0.0714	(0.1555, 0.6817)	5.86	0.00021
CB1+2+4_PS - CB3_PS	0.7087	0.0714	(0.4456, 0.9718)	9.92	4e-05
CB1+3+4_PS - CB3_PS	0.5475	0.0714	(0.2844, 0.8106)	7.67	5e-05
CB2+3+4_PS - CB3_PS	0.193	0.0714	(-0.0701, 0.4561)	2.7	0.35007
all4_PS - CB3_PS	0.2789	0.0714	(0.0158, 0.5420)	3.91	0.02976
CB1+2_PS - CB4_PS	0.1801	0.0714	(-0.0830, 0.4432)	2.52	0.45571
CB1+3_PS - CB4_PS	0.6227	0.0714	(0.3596, 0.8858)	8.72	4e-05
CB1+4_PS - CB4_PS	0.526	0.0714	(0.2629, 0.7891)	7.37	5e-05
CB2+3_PS - CB4_PS	0.0855	0.0714	(-0.1776, 0.3486)	1.2	0.99535
CB2+4_PS - CB4_PS	0.3112	0.0714	(0.0480, 0.5743)	4.36	0.0097
CB3+4_PS - CB4_PS	0.2574	0.0714	(-0.0057, 0.5205)	3.6	0.06015
CB1+2+3_PS - CB4_PS	0.4186	0.0714	(0.1555, 0.6817)	5.86	0.00021
CB1+2+4_PS - CB4_PS	0.7087	0.0714	(0.4456, 0.9718)	9.92	4e-05
CB1+3+4_PS - CB4_PS	0.5475	0.0714	(0.2844, 0.8106)	7.67	5e-05
CB2+3+4_PS - CB4_PS	0.193	0.0714	(-0.0701, 0.4561)	2.7	0.35007
all4_PS - CB4_PS	0.2789	0.0714	(0.0158, 0.5420)	3.91	0.02976
CB1+3_PS - CB1+2_PS	0.4427	0.0714	(0.1796, 0.7058)	6.2	0.00011
CB1+4_PS - CB1+2_PS	0.346	0.0714	(0.0829, 0.6091)	4.84	0.00274
CB2+3_PS - CB1+2_PS	-0.0945	0.0714	(-0.3577, 0.1686)	-1.32	0.98825
CB2+4_PS - CB1+2_PS	0.1311	0.0714	(-0.1320, 0.3942)	1.84	0.86525
CB3+4_PS - CB1+2_PS	0.0774	0.0714	(-0.1858, 0.3405)	1.08	0.99828
CB1+2+3_PS - CB1+2_PS	0.2385	0.0714	(-0.0246, 0.5016)	3.34	0.10736
CB1+2+4_PS - CB1+2_PS	0.5286	0.0714	(0.2655, 0.7917)	7.4	5e-05
CB1+3+4_PS - CB1+2_PS	0.3675	0.0714	(0.1043, 0.6306)	5.15	0.00125
CB2+3+4_PS - CB1+2_PS	0.0129	0.0714	(-0.2502, 0.2760)	0.18	1
all4_PS - CB1+2_PS	0.0988	0.0714	(-0.1643, 0.3620)	1.38	0.98271
CB1+4_PS - CB1+3_PS	-0.0967	0.0714	(-0.3598, 0.1664)	-1.35	0.98568
CB2+3_PS - CB1+3_PS	-0.5372	0.0714	(-0.8003, -0.2741)	-7.52	5e-05
CB2+4_PS - CB1+3_PS	-0.3116	0.0714	(-0.5747, -0.0485)	-4.36	0.00955
CB3+4_PS - CB1+3_PS	-0.3653	0.0714	(-0.6284, -0.1022)	-5.11	0.00135
CB1+2+3_PS - CB1+3_PS	-0.2041	0.0714	(-0.4673, 0.0590)	-2.86	0.27088
CB1+2+4_PS - CB1+3_PS	0.086	0.0714	(-0.1772, 0.3491)	1.2	0.99512
CB1+3+4_PS - CB1+3_PS	-0.0752	0.0714	(-0.3383, 0.1879)	-1.05	0.99872
CB2+3+4_PS - CB1+3_PS	-0.4298	0.0714	(-0.6929, -0.1667)	-6.02	0.00016
all4_PS - CB1+3_PS	-0.3438	0.0714	(-0.6069, -0.0807)	-4.81	0.00297
CB2+3_PS - CB1+4_PS	-0.4405	0.0714	(-0.7036, -0.1774)	-6.17	0.00012
CB2+4_PS - CB1+4_PS	-0.2149	0.0714	(-0.4780, 0.0482)	-3.01	0.20706
CB3+4_PS - CB1+4_PS	-0.2686	0.0714	(-0.5317, -0.0055)	-3.76	0.04194
CB1+2+3_PS - CB1+4_PS	-0.1074	0.0714	(-0.3706, 0.1557)	-1.5	0.96584
CB1+2+4_PS - CB1+4_PS	0.1827	0.0714	(-0.0805, 0.4458)	2.56	0.43356
CB1+3+4_PS - CB1+4_PS	0.0215	0.0714	(-0.2416, 0.2846)	0.3	1
CB2+3+4_PS - CB1+4_PS	-0.3331	0.0714	(-0.5962, -0.0700)	-4.66	0.0044
all4_PS - CB1+4_PS	-0.2471	0.0714	(-0.5102, 0.0160)	-3.46	0.08294
CB2+4_PS - CB2+3_PS	0.2256	0.0714	(-0.0375, 0.4887)	3.16	0.15523
CB3+4_PS - CB2+3_PS	0.1719	0.0714	(-0.0912, 0.4350)	2.41	0.52827
CB1+2+3_PS - CB2+3_PS	0.3331	0.0714	(0.0700, 0.5962)	4.66	0.0044
CB1+2+4_PS - CB2+3_PS	0.6232	0.0714	(0.3601, 0.8863)	8.73	4e-05
CB1+3+4_PS - CB2+3_PS	0.462	0.0714	(0.1989, 0.7251)	6.47	8e-05
CB2+3+4_PS - CB2+3_PS	0.1074	0.0714	(-0.1557, 0.3706)	1.5	0.96584
all4_PS - CB2+3_PS	0.1934	0.0714	(-0.0697, 0.4565)	2.71	0.34679
CB3+4_PS - CB2+4_PS	-0.0537	0.0714	(-0.3168, 0.2094)	-0.75	0.99997
CB1+2+3_PS - CB2+4_PS	0.1074	0.0714	(-0.1557, 0.3706)	1.5	0.96584
CB1+2+4_PS - CB2+4_PS	0.3975	0.0714	(0.1344, 0.6606)	5.57	0.00043
CB1+3+4_PS - CB2+4_PS	0.2364	0.0714	(-0.0267, 0.4995)	3.31	0.11435
CB2+3+4_PS - CB2+4_PS	-0.1182	0.0714	(-0.3813, 0.1449)	-1.65	0.93095
all4_PS - CB2+4_PS	-0.0322	0.0714	(-0.2953, 0.2309)	-0.45	1
CB1+2+3_PS - CB3+4_PS	0.1612	0.0714	(-0.1019, 0.4243)	2.26	0.62621
CB1+2+4_PS - CB3+4_PS	0.4513	0.0714	(0.1881, 0.7144)	6.32	9e-05
CB1+3+4_PS - CB3+4_PS	0.2901	0.0714	(0.0270, 0.5532)	4.06	0.02033
CB2+3+4_PS - CB3+4_PS	-0.0645	0.0714	(-0.3276, 0.1986)	-0.9	0.99976
all4_PS - CB3+4_PS	0.0215	0.0714	(-0.2416, 0.2846)	0.3	1
CB1+2+4_PS - CB1+2+3_PS	0.2901	0.0714	(0.0270, 0.5532)	4.06	0.02033
CB1+3+4_PS - CB1+2+3_PS	0.1289	0.0714	(-0.1342, 0.3920)	1.81	0.87805
CB2+3+4_PS - CB1+2+3_PS	-0.2256	0.0714	(-0.4887, 0.0375)	-3.16	0.15523
all4_PS - CB1+2+3_PS	-0.1397	0.0714	(-0.4028, 0.1234)	-1.96	0.80712
CB1+3+4_PS - CB1+2+4_PS	-0.1612	0.0714	(-0.4243, 0.1019)	-2.26	0.62621
CB2+3+4_PS - CB1+2+4_PS	-0.5157	0.0714	(-0.7788, -0.2526)	-7.22	5e-05
all4_PS - CB1+2+4_PS	-0.4298	0.0714	(-0.6929, -0.1667)	-6.02	0.00016
CB2+3+4_PS - CB1+3+4_PS	-0.3546	0.0714	(-0.6177, -0.0914)	-4.96	0.002
all4_PS - CB1+3+4_PS	-0.2686	0.0714	(-0.5317, -0.0055)	-3.76	0.04194
all4_PS - CB2+3+4_PS	0.086	0.0714	(-0.1772, 0.3491)	1.2	0.99512
Individual confidence level = 99.91%

## Sheet: Row3_HM
Tukey Simultaneous Tests for Differences of Means
Difference of Levels	Difference of Means	SE of Difference	95% CI	T-Value	Adj. P-Value
CB2_HM - CB1_HM	-0.841	0.288	(-1.904, 0.221)	-2.92	0.24439
CB3_HM - CB1_HM	-1.174	0.288	(-2.237, -0.112)	-4.07	0.01981
CB4_HM - CB1_HM	0.867	0.288	(-0.195, 1.929)	3.01	0.20784
CB1+2_HM - CB1_HM	0.763	0.288	(-0.300, 1.825)	2.65	0.38168
CB1+3_HM - CB1_HM	0.341	0.288	(-0.722, 1.403)	1.18	0.99593
CB1+4_HM - CB1_HM	3.489	0.288	(2.426, 4.551)	12.1	4e-05
CB2+3_HM - CB1_HM	0.212	0.288	(-0.851, 1.274)	0.73	0.99998
CB2+4_HM - CB1_HM	3.37	0.288	(2.308, 4.433)	11.69	4e-05
CB3+4_HM - CB1_HM	0.179	0.288	(-0.883, 1.242)	0.62	1
CB1+2+3_HM - CB1_HM	3.091	0.288	(2.029, 4.153)	10.72	4e-05
CB1+2+4_HM - CB1_HM	5.047	0.288	(3.984, 6.109)	17.5	4e-05
CB1+3+4_HM - CB1_HM	3.704	0.288	(2.641, 4.766)	12.84	4e-05
CB2+3+4_HM - CB1_HM	3.875	0.288	(2.813, 4.938)	13.44	4e-05
all4_HM - CB1_HM	5.938	0.288	(4.876, 7.001)	20.59	4e-05
CB3_HM - CB2_HM	-0.333	0.288	(-1.395, 0.729)	-1.16	0.99673
CB4_HM - CB2_HM	1.708	0.288	(0.646, 2.771)	5.92	0.00019
CB1+2_HM - CB2_HM	1.604	0.288	(0.542, 2.666)	5.56	0.00043
CB1+3_HM - CB2_HM	1.182	0.288	(0.119, 2.244)	4.1	0.01857
CB1+4_HM - CB2_HM	4.33	0.288	(3.268, 5.392)	15.02	4e-05
CB2+3_HM - CB2_HM	1.053	0.288	(-0.009, 2.115)	3.65	0.05407
CB2+4_HM - CB2_HM	4.212	0.288	(3.149, 5.274)	14.61	4e-05
CB3+4_HM - CB2_HM	1.021	0.288	(-0.042, 2.083)	3.54	0.06961
CB1+2+3_HM - CB2_HM	3.932	0.288	(2.870, 4.995)	13.64	4e-05
CB1+2+4_HM - CB2_HM	5.888	0.288	(4.825, 6.950)	20.42	4e-05
CB1+3+4_HM - CB2_HM	4.545	0.288	(3.482, 5.607)	15.76	4e-05
CB2+3+4_HM - CB2_HM	4.717	0.288	(3.654, 5.779)	16.36	4e-05
all4_HM - CB2_HM	6.78	0.288	(5.717, 7.842)	23.51	4e-05
CB4_HM - CB3_HM	2.041	0.288	(0.979, 3.104)	7.08	5e-05
CB1+2_HM - CB3_HM	1.937	0.288	(0.875, 3.000)	6.72	6e-05
CB1+3_HM - CB3_HM	1.515	0.288	(0.453, 2.577)	5.25	0.00094
CB1+4_HM - CB3_HM	4.663	0.288	(3.601, 5.725)	16.17	4e-05
CB2+3_HM - CB3_HM	1.386	0.288	(0.324, 2.448)	4.81	0.00303
CB2+4_HM - CB3_HM	4.545	0.288	(3.482, 5.607)	15.76	4e-05
CB3+4_HM - CB3_HM	1.354	0.288	(0.291, 2.416)	4.69	0.00405
CB1+2+3_HM - CB3_HM	4.265	0.288	(3.203, 5.328)	14.79	4e-05
CB1+2+4_HM - CB3_HM	6.221	0.288	(5.159, 7.283)	21.57	4e-05
CB1+3+4_HM - CB3_HM	4.878	0.288	(3.816, 5.940)	16.92	4e-05
CB2+3+4_HM - CB3_HM	5.05	0.288	(3.987, 6.112)	17.51	4e-05
all4_HM - CB3_HM	7.113	0.288	(6.050, 8.175)	24.67	4e-05
CB1+2_HM - CB4_HM	-0.104	0.288	(-1.167, 0.958)	-0.36	1
CB1+3_HM - CB4_HM	-0.526	0.288	(-1.589, 0.536)	-1.83	0.86945
CB1+4_HM - CB4_HM	2.622	0.288	(1.559, 3.684)	9.09	4e-05
CB2+3_HM - CB4_HM	-0.655	0.288	(-1.718, 0.407)	-2.27	0.6157
CB2+4_HM - CB4_HM	2.503	0.288	(1.441, 3.566)	8.68	4e-05
CB3+4_HM - CB4_HM	-0.688	0.288	(-1.750, 0.375)	-2.38	0.54284
CB1+2+3_HM - CB4_HM	2.224	0.288	(1.162, 3.286)	7.71	5e-05
CB1+2+4_HM - CB4_HM	4.18	0.288	(3.117, 5.242)	14.49	4e-05
CB1+3+4_HM - CB4_HM	2.836	0.288	(1.774, 3.899)	9.84	4e-05
CB2+3+4_HM - CB4_HM	3.008	0.288	(1.946, 4.071)	10.43	4e-05
all4_HM - CB4_HM	5.071	0.288	(4.009, 6.134)	17.59	4e-05
CB1+3_HM - CB1+2_HM	-0.422	0.288	(-1.485, 0.640)	-1.46	0.97243
CB1+4_HM - CB1+2_HM	2.726	0.288	(1.663, 3.788)	9.45	4e-05
CB2+3_HM - CB1+2_HM	-0.551	0.288	(-1.614, 0.511)	-1.91	0.82977
CB2+4_HM - CB1+2_HM	2.608	0.288	(1.545, 3.670)	9.04	4e-05
CB3+4_HM - CB1+2_HM	-0.583	0.288	(-1.646, 0.479)	-2.02	0.77022
CB1+2+3_HM - CB1+2_HM	2.328	0.288	(1.266, 3.391)	8.07	4e-05
CB1+2+4_HM - CB1+2_HM	4.284	0.288	(3.221, 5.346)	14.85	4e-05
CB1+3+4_HM - CB1+2_HM	2.941	0.288	(1.878, 4.003)	10.2	4e-05
CB2+3+4_HM - CB1+2_HM	3.113	0.288	(2.050, 4.175)	10.79	4e-05
all4_HM - CB1+2_HM	5.175	0.288	(4.113, 6.238)	17.95	4e-05
CB1+4_HM - CB1+3_HM	3.148	0.288	(2.086, 4.210)	10.92	4e-05
CB2+3_HM - CB1+3_HM	-0.129	0.288	(-1.191, 0.933)	-0.45	1
CB2+4_HM - CB1+3_HM	3.03	0.288	(1.968, 4.092)	10.51	4e-05
CB3+4_HM - CB1+3_HM	-0.161	0.288	(-1.224, 0.901)	-0.56	1
CB1+2+3_HM - CB1+3_HM	2.751	0.288	(1.688, 3.813)	9.54	4e-05
CB1+2+4_HM - CB1+3_HM	4.706	0.288	(3.644, 5.768)	16.32	4e-05
CB1+3+4_HM - CB1+3_HM	3.363	0.288	(2.301, 4.425)	11.66	4e-05
CB2+3+4_HM - CB1+3_HM	3.535	0.288	(2.472, 4.597)	12.26	4e-05
all4_HM - CB1+3_HM	5.598	0.288	(4.535, 6.660)	19.41	4e-05
CB2+3_HM - CB1+4_HM	-3.277	0.288	(-4.339, -2.215)	-11.36	4e-05
CB2+4_HM - CB1+4_HM	-0.118	0.288	(-1.181, 0.944)	-0.41	1
CB3+4_HM - CB1+4_HM	-3.309	0.288	(-4.372, -2.247)	-11.48	4e-05
CB1+2+3_HM - CB1+4_HM	-0.398	0.288	(-1.460, 0.665)	-1.38	0.98328
CB1+2+4_HM - CB1+4_HM	1.558	0.288	(0.496, 2.620)	5.4	0.00064
CB1+3+4_HM - CB1+4_HM	0.215	0.288	(-0.847, 1.277)	0.75	0.99997
CB2+3+4_HM - CB1+4_HM	0.387	0.288	(-0.676, 1.449)	1.34	0.98681
all4_HM - CB1+4_HM	2.45	0.288	(1.387, 3.512)	8.49	4e-05
CB2+4_HM - CB2+3_HM	3.159	0.288	(2.096, 4.221)	10.95	4e-05
CB3+4_HM - CB2+3_HM	-0.032	0.288	(-1.095, 1.030)	-0.11	1
CB1+2+3_HM - CB2+3_HM	2.879	0.288	(1.817, 3.942)	9.99	4e-05
CB1+2+4_HM - CB2+3_HM	4.835	0.288	(3.773, 5.897)	16.77	4e-05
CB1+3+4_HM - CB2+3_HM	3.492	0.288	(2.430, 4.554)	12.11	4e-05
CB2+3+4_HM - CB2+3_HM	3.664	0.288	(2.601, 4.726)	12.71	4e-05
all4_HM - CB2+3_HM	5.727	0.288	(4.664, 6.789)	19.86	4e-05
CB3+4_HM - CB2+4_HM	-3.191	0.288	(-4.253, -2.129)	-11.07	4e-05
CB1+2+3_HM - CB2+4_HM	-0.279	0.288	(-1.342, 0.783)	-0.97	0.99947
CB1+2+4_HM - CB2+4_HM	1.676	0.288	(0.614, 2.738)	5.81	0.00024
CB1+3+4_HM - CB2+4_HM	0.333	0.288	(-0.729, 1.395)	1.16	0.99673
CB2+3+4_HM - CB2+4_HM	0.505	0.288	(-0.557, 1.567)	1.75	0.89923
all4_HM - CB2+4_HM	2.568	0.288	(1.506, 3.630)	8.9	4e-05
CB1+2+3_HM - CB3+4_HM	2.912	0.288	(1.849, 3.974)	10.1	4e-05
CB1+2+4_HM - CB3+4_HM	4.867	0.288	(3.805, 5.930)	16.88	4e-05
CB1+3+4_HM - CB3+4_HM	3.524	0.288	(2.462, 4.586)	12.22	4e-05
CB2+3+4_HM - CB3+4_HM	3.696	0.288	(2.634, 4.758)	12.82	4e-05
all4_HM - CB3+4_HM	5.759	0.288	(4.697, 6.821)	19.97	4e-05
CB1+2+4_HM - CB1+2+3_HM	1.955	0.288	(0.893, 3.018)	6.78	6e-05
CB1+3+4_HM - CB1+2+3_HM	0.612	0.288	(-0.450, 1.675)	2.12	0.71057
CB2+3+4_HM - CB1+2+3_HM	0.784	0.288	(-0.278, 1.847)	2.72	0.34033
all4_HM - CB1+2+3_HM	2.847	0.288	(1.785, 3.910)	9.87	4e-05
CB1+3+4_HM - CB1+2+4_HM	-1.343	0.288	(-2.405, -0.281)	-4.66	0.00447
CB2+3+4_HM - CB1+2+4_HM	-1.171	0.288	(-2.233, -0.109)	-4.06	0.02036
all4_HM - CB1+2+4_HM	0.892	0.288	(-0.171, 1.954)	3.09	0.1768
CB2+3+4_HM - CB1+3+4_HM	0.172	0.288	(-0.890, 1.234)	0.6	1
all4_HM - CB1+3+4_HM	2.235	0.288	(1.172, 3.297)	7.75	4e-05
all4_HM - CB2+3+4_HM	2.063	0.288	(1.001, 3.125)	7.15	5e-05
Individual confidence level = 99.91%

## Sheet: Row4_CS
Tukey Simultaneous Tests for Differences of Means
Difference of Levels	Difference of Means	SE of Difference	95% CI	T-Value	Adj. P-Value
CB2_CS - CB1_CS	0.779	0.271	(-0.219, 1.777)	2.88	0.2629
CB3_CS - CB1_CS	-0.161	0.271	(-1.159, 0.837)	-0.59	1
CB4_CS - CB1_CS	0.516	0.271	(-0.482, 1.514)	1.9	0.83345
CB1+2_CS - CB1_CS	0.491	0.271	(-0.507, 1.489)	1.81	0.87497
CB1+3_CS - CB1_CS	2.912	0.271	(1.914, 3.910)	10.75	4e-05
CB1+4_CS - CB1_CS	2.654	0.271	(1.656, 3.652)	9.8	4e-05
CB2+3_CS - CB1_CS	2.794	0.271	(1.796, 3.791)	10.31	4e-05
CB2+4_CS - CB1_CS	3.234	0.271	(2.236, 4.232)	11.94	4e-05
CB3+4_CS - CB1_CS	0.881	0.271	(-0.117, 1.879)	3.25	0.12868
CB1+2+3_CS - CB1_CS	8.133	0.271	(7.135, 9.131)	30.03	4e-05
CB1+2+4_CS - CB1_CS	2.364	0.271	(1.366, 3.362)	8.73	4e-05
CB1+3+4_CS - CB1_CS	3.32	0.271	(2.322, 4.318)	12.26	4e-05
CB2+3+4_CS - CB1_CS	3.298	0.271	(2.301, 4.296)	12.18	4e-05
all4_CS - CB1_CS	4.932	0.271	(3.934, 5.930)	18.21	4e-05
CB3_CS - CB2_CS	-0.94	0.271	(-1.938, 0.058)	-3.47	0.08133
CB4_CS - CB2_CS	-0.263	0.271	(-1.261, 0.735)	-0.97	0.99946
CB1+2_CS - CB2_CS	-0.288	0.271	(-1.286, 0.710)	-1.06	0.99859
CB1+3_CS - CB2_CS	2.133	0.271	(1.135, 3.131)	7.87	4e-05
CB1+4_CS - CB2_CS	1.875	0.271	(0.877, 2.873)	6.92	5e-05
CB2+3_CS - CB2_CS	2.015	0.271	(1.017, 3.012)	7.44	5e-05
CB2+4_CS - CB2_CS	2.455	0.271	(1.457, 3.453)	9.06	4e-05
CB3+4_CS - CB2_CS	0.102	0.271	(-0.896, 1.100)	0.38	1
CB1+2+3_CS - CB2_CS	7.354	0.271	(6.357, 8.352)	27.15	4e-05
CB1+2+4_CS - CB2_CS	1.585	0.271	(0.587, 2.583)	5.85	0.00022
CB1+3+4_CS - CB2_CS	2.541	0.271	(1.543, 3.539)	9.38	4e-05
CB2+3+4_CS - CB2_CS	2.52	0.271	(1.522, 3.517)	9.3	4e-05
all4_CS - CB2_CS	4.153	0.271	(3.155, 5.151)	15.33	4e-05
CB4_CS - CB3_CS	0.676	0.271	(-0.321, 1.674)	2.5	0.47073
CB1+2_CS - CB3_CS	0.652	0.271	(-0.346, 1.650)	2.41	0.5289
CB1+3_CS - CB3_CS	3.072	0.271	(2.074, 4.070)	11.34	4e-05
CB1+4_CS - CB3_CS	2.815	0.271	(1.817, 3.812)	10.39	4e-05
CB2+3_CS - CB3_CS	2.954	0.271	(1.956, 3.952)	10.91	4e-05
CB2+4_CS - CB3_CS	3.395	0.271	(2.397, 4.393)	12.53	4e-05
CB3+4_CS - CB3_CS	1.042	0.271	(0.044, 2.040)	3.85	0.03432
CB1+2+3_CS - CB3_CS	8.294	0.271	(7.296, 9.292)	30.62	4e-05
CB1+2+4_CS - CB3_CS	2.524	0.271	(1.527, 3.522)	9.32	4e-05
CB1+3+4_CS - CB3_CS	3.481	0.271	(2.483, 4.479)	12.85	4e-05
CB2+3+4_CS - CB3_CS	3.459	0.271	(2.461, 4.457)	12.77	4e-05
all4_CS - CB3_CS	5.092	0.271	(4.094, 6.090)	18.8	4e-05
CB1+2_CS - CB4_CS	-0.025	0.271	(-1.023, 0.973)	-0.09	1
CB1+3_CS - CB4_CS	2.396	0.271	(1.398, 3.394)	8.85	4e-05
CB1+4_CS - CB4_CS	2.138	0.271	(1.140, 3.136)	7.89	4e-05
CB2+3_CS - CB4_CS	2.278	0.271	(1.280, 3.276)	8.41	4e-05
CB2+4_CS - CB4_CS	2.718	0.271	(1.720, 3.716)	10.04	4e-05
CB3+4_CS - CB4_CS	0.365	0.271	(-0.633, 1.363)	1.35	0.98617
CB1+2+3_CS - CB4_CS	7.618	0.271	(6.620, 8.616)	28.12	4e-05
CB1+2+4_CS - CB4_CS	1.848	0.271	(0.850, 2.846)	6.82	6e-05
CB1+3+4_CS - CB4_CS	2.804	0.271	(1.806, 3.802)	10.35	4e-05
CB2+3+4_CS - CB4_CS	2.783	0.271	(1.785, 3.781)	10.27	4e-05
all4_CS - CB4_CS	4.416	0.271	(3.418, 5.414)	16.3	4e-05
CB1+3_CS - CB1+2_CS	2.421	0.271	(1.423, 3.419)	8.94	4e-05
CB1+4_CS - CB1+2_CS	2.163	0.271	(1.165, 3.161)	7.98	4e-05
CB2+3_CS - CB1+2_CS	2.302	0.271	(1.305, 3.300)	8.5	4e-05
CB2+4_CS - CB1+2_CS	2.743	0.271	(1.745, 3.741)	10.13	4e-05
CB3+4_CS - CB1+2_CS	0.39	0.271	(-0.608, 1.388)	1.44	0.97595
CB1+2+3_CS - CB1+2_CS	7.642	0.271	(6.644, 8.640)	28.21	4e-05
CB1+2+4_CS - CB1+2_CS	1.873	0.271	(0.875, 2.871)	6.91	5e-05
CB1+3+4_CS - CB1+2_CS	2.829	0.271	(1.831, 3.827)	10.44	4e-05
CB2+3+4_CS - CB1+2_CS	2.807	0.271	(1.810, 3.805)	10.36	4e-05
all4_CS - CB1+2_CS	4.441	0.271	(3.443, 5.439)	16.39	4e-05
CB1+4_CS - CB1+3_CS	-0.258	0.271	(-1.256, 0.740)	-0.95	0.99957
CB2+3_CS - CB1+3_CS	-0.118	0.271	(-1.116, 0.880)	-0.44	1
CB2+4_CS - CB1+3_CS	0.322	0.271	(-0.676, 1.320)	1.19	0.99562
CB3+4_CS - CB1+3_CS	-2.031	0.271	(-3.029, -1.033)	-7.5	5e-05
CB1+2+3_CS - CB1+3_CS	5.222	0.271	(4.224, 6.220)	19.28	4e-05
CB1+2+4_CS - CB1+3_CS	-0.548	0.271	(-1.546, 0.450)	-2.02	0.77035
CB1+3+4_CS - CB1+3_CS	0.408	0.271	(-0.590, 1.406)	1.51	0.96533
CB2+3+4_CS - CB1+3_CS	0.387	0.271	(-0.611, 1.385)	1.43	0.97753
all4_CS - CB1+3_CS	2.02	0.271	(1.022, 3.018)	7.46	5e-05
CB2+3_CS - CB1+4_CS	0.14	0.271	(-0.858, 1.138)	0.52	1
CB2+4_CS - CB1+4_CS	0.58	0.271	(-0.418, 1.578)	2.14	0.69934
CB3+4_CS - CB1+4_CS	-1.773	0.271	(-2.771, -0.775)	-6.54	7e-05
CB1+2+3_CS - CB1+4_CS	5.48	0.271	(4.482, 6.477)	20.23	4e-05
CB1+2+4_CS - CB1+4_CS	-0.29	0.271	(-1.288, 0.708)	-1.07	0.99847
CB1+3+4_CS - CB1+4_CS	0.666	0.271	(-0.332, 1.664)	2.46	0.49479
CB2+3+4_CS - CB1+4_CS	0.645	0.271	(-0.353, 1.643)	2.38	0.54587
all4_CS - CB1+4_CS	2.278	0.271	(1.280, 3.276)	8.41	4e-05
CB2+4_CS - CB2+3_CS	0.441	0.271	(-0.557, 1.438)	1.63	0.93891
CB3+4_CS - CB2+3_CS	-1.912	0.271	(-2.910, -0.915)	-7.06	5e-05
CB1+2+3_CS - CB2+3_CS	5.34	0.271	(4.342, 6.338)	19.71	4e-05
CB1+2+4_CS - CB2+3_CS	-0.43	0.271	(-1.428, 0.568)	-1.59	0.94889
CB1+3+4_CS - CB2+3_CS	0.526	0.271	(-0.471, 1.524)	1.94	0.81346
CB2+3+4_CS - CB2+3_CS	0.505	0.271	(-0.493, 1.503)	1.86	0.85229
all4_CS - CB2+3_CS	2.138	0.271	(1.140, 3.136)	7.89	4e-05
CB3+4_CS - CB2+4_CS	-2.353	0.271	(-3.351, -1.355)	-8.69	4e-05
CB1+2+3_CS - CB2+4_CS	4.899	0.271	(3.901, 5.897)	18.09	4e-05
CB1+2+4_CS - CB2+4_CS	-0.87	0.271	(-1.868, 0.128)	-3.21	0.13947
CB1+3+4_CS - CB2+4_CS	0.086	0.271	(-0.912, 1.084)	0.32	1
CB2+3+4_CS - CB2+4_CS	0.064	0.271	(-0.933, 1.062)	0.24	1
all4_CS - CB2+4_CS	1.698	0.271	(0.700, 2.696)	6.27	0.0001
CB1+2+3_CS - CB3+4_CS	7.252	0.271	(6.254, 8.250)	26.77	4e-05
CB1+2+4_CS - CB3+4_CS	1.483	0.271	(0.485, 2.481)	5.47	0.00054
CB1+3+4_CS - CB3+4_CS	2.439	0.271	(1.441, 3.437)	9	4e-05
CB2+3+4_CS - CB3+4_CS	2.417	0.271	(1.420, 3.415)	8.92	4e-05
all4_CS - CB3+4_CS	4.051	0.271	(3.053, 5.048)	14.95	4e-05
CB1+2+4_CS - CB1+2+3_CS	-5.77	0.271	(-6.768, -4.772)	-21.3	4e-05
CB1+3+4_CS - CB1+2+3_CS	-4.813	0.271	(-5.811, -3.815)	-17.77	4e-05
CB2+3+4_CS - CB1+2+3_CS	-4.835	0.271	(-5.833, -3.837)	-17.85	4e-05
all4_CS - CB1+2+3_CS	-3.202	0.271	(-4.200, -2.204)	-11.82	4e-05
CB1+3+4_CS - CB1+2+4_CS	0.956	0.271	(-0.042, 1.954)	3.53	0.07108
CB2+3+4_CS - CB1+2+4_CS	0.935	0.271	(-0.063, 1.933)	3.45	0.08464
all4_CS - CB1+2+4_CS	2.568	0.271	(1.570, 3.566)	9.48	4e-05
CB2+3+4_CS - CB1+3+4_CS	-0.021	0.271	(-1.019, 0.976)	-0.08	1
all4_CS - CB1+3+4_CS	1.612	0.271	(0.614, 2.610)	5.95	0.00018
all4_CS - CB2+3+4_CS	1.633	0.271	(0.635, 2.631)	6.03	0.00015
Individual confidence level = 99.91%

## Sheet: Col1_CB1
Tukey Simultaneous Tests for Differences of Means
Difference of Levels	Difference of Means	SE of Difference	95% CI	T-Value	Adj. P-Value
CB1_PS - CB1_VF	-0.3492	0.0683	(-0.5680, -0.1304)	-5.11	0.00405
CB1_HM - CB1_VF	1.1206	0.0683	(0.9018, 1.3394)	16.4	1e-05
CB1_CS - CB1_VF	-0.5587	0.0683	(-0.7775, -0.3399)	-8.18	0.00018
CB1_HM - CB1_PS	1.4698	0.0683	(1.2510, 1.6886)	21.52	1e-05
CB1_CS - CB1_PS	-0.2095	0.0683	(-0.4283, 0.0093)	-3.07	0.06052
CB1_CS - CB1_HM	-1.6793	0.0683	(-1.8981, -1.4605)	-24.58	1e-05
Individual confidence level = 98.74%

## Sheet: Col2_CB2
Tukey Simultaneous Tests for Differences of Means
Difference of Levels	Difference of Means	SE of Difference	95% CI	T-Value	Adj. P-Value
CB2_PS - CB2_VF	-1.3581	0.0445	(-1.5007, -1.2154)	-30.5	1e-05
CB2_HM - CB2_VF	-0.6597	0.0445	(-0.8023, -0.5171)	-14.82	1e-05
CB2_CS - CB2_VF	-0.7188	0.0445	(-0.8614, -0.5762)	-16.14	1e-05
CB2_HM - CB2_PS	0.6984	0.0445	(0.5557, 0.8410)	15.68	1e-05
CB2_CS - CB2_PS	0.6393	0.0445	(0.4967, 0.7819)	14.36	1e-05
CB2_CS - CB2_HM	-0.0591	0.0445	(-0.2017, 0.0835)	-1.33	0.57272
Individual confidence level = 98.74%

## Sheet: Col3_CB3
Tukey Simultaneous Tests for Differences of Means
Difference of Levels	Difference of Means	SE of Difference	95% CI	T-Value	Adj. P-Value
CB3_PS - CB3_VF	-0.15	0.0215	(-0.2188, -0.0812)	-6.98	0.00053
CB3_HM - CB3_VF	0.5157	0.0215	(0.4469, 0.5846)	24	1e-05
CB3_CS - CB3_VF	-0.15	0.0215	(-0.2188, -0.0812)	-6.98	0.00053
CB3_HM - CB3_PS	0.6657	0.0215	(0.5969, 0.7345)	30.98	1e-05
CB3_CS - CB3_PS	0	0.0215	(-0.0688, 0.0688)	0	1
CB3_CS - CB3_HM	-0.6657	0.0215	(-0.7345, -0.5969)	-30.98	1e-05
Individual confidence level = 98.74%

## Sheet: Col4_CB4
Tukey Simultaneous Tests for Differences of Means
Difference of Levels	Difference of Means	SE of Difference	95% CI	T-Value	Adj. P-Value
CB4_PS - CB4_VF	-0.7194	0.0729	(-0.9529, -0.4860)	-9.87	5e-05
CB4_HM - CB4_VF	1.9877	0.0729	(1.7543, 2.2211)	27.28	1e-05
CB4_CS - CB4_VF	-0.043	0.0729	(-0.2764, 0.1904)	-0.59	0.9324
CB4_HM - CB4_PS	2.7071	0.0729	(2.4737, 2.9405)	37.15	1e-05
CB4_CS - CB4_PS	0.6765	0.0729	(0.4430, 0.9099)	9.28	8e-05
CB4_CS - CB4_HM	-2.0307	0.0729	(-2.2641, -1.7972)	-27.87	1e-05
Individual confidence level = 98.74%

## Sheet: Col5_CB1+2
Tukey Simultaneous Tests for Differences of Means
Difference of Levels	Difference of Means	SE of Difference	95% CI	T-Value	Adj. P-Value
CB1+2_PS - CB1+2_VF	-1.1518	0.0796	(-1.4067, -0.8968)	-14.47	1e-05
CB1+2_HM - CB1+2_VF	1.271	0.0796	(1.0161, 1.5260)	15.97	1e-05
CB1+2_CS - CB1+2_VF	-0.6801	0.0796	(-0.9351, -0.4252)	-8.54	0.00013
CB1+2_HM - CB1+2_PS	2.4228	0.0796	(2.1679, 2.6778)	30.44	1e-05
CB1+2_CS - CB1+2_PS	0.4717	0.0796	(0.2167, 0.7266)	5.93	0.00158
CB1+2_CS - CB1+2_HM	-1.9512	0.0796	(-2.2061, -1.6962)	-24.51	1e-05
Individual confidence level = 98.74%

[truncated: 10 more sheets: Col6_CB1+3, Col7_CB1+4, Col8_CB2+3, Col9_CB2+4, Col10_CB3+4, Col11_CB1+2+3, Col12_CB1+2+4, Col13_CB1+3+4, Col14_CB2+3+4, Col15_all4]
